# Supplementary material for: Sex Differences in Heart Failure Epidemiology and Clinical Characteristics in Spain: A Nationwide Population-Based Study
Source: J Clin Med. 2026 Jun 23;15(13):4879. doi: 10.3390/jcm15134879 (PMC13360783; doi:10.3390/jcm15134879)
Supplement: Supplementary file 1 [file jcm-15-04879-s001.zip]

Archive with 1 entries (1 files):
- jcm-4365391-supplementary.pdf
